# Supplementary material for: Health-Promoting Properties of Natural Flavonol Glycosides Isolated from Staphylea pinnata L
Source: Int J Mol Sci. 2024 May 21;25(11):5582. doi: 10.3390/ijms25115582 (PMC11171919; doi:10.3390/ijms25115582)
Supplement: Supplementary file 1 [file ijms-25-05582-s001.zip]

Archive with 1 entries (1 files):
- ijms-2988552-supplementary.pdf
